# Supplementary material for: Case Report: Recurrent Autoimmune Hypoglycemia Induced by Non-Hypoglycemic Medications
Source: Front Immunol. 2022 Jul 22;13:855350. doi: 10.3389/fimmu.2022.855350 (PMC9352986; doi:10.3389/fimmu.2022.855350)
Supplement: Supplementary file 1 [file DataSheet_1.xlsx]

## Sheet: Sheet1
Case No.	AUTHORS	Journals	Triggering Factor
			NS	Methimazole	α-MPG/Tiopronin	Captopril	Hydralazine	D-Penicillamine	Carbimazole	Pyritinol	Gold glucosamine	Reduced glutathione	Imipenem	Penicillin G	Sertraline	Gu ci xiao zeng pill	Propylthiouracil	Isoniazid	α-Lipoic acid	Chinese traditional medicine	Interferon alfa	Steroid	Aceglatone	Pantoprazole	Loxoprofen sodium	Human albumin	Omeprazole	Clopidogrel	methionine	Acetylcysteine	Coenzyme Q10	Thiocolchicoside	sildenafil	Esomeprazole	Tumor necrosis factor-inhibitor	Tolperisone	Metoprolol
1	Folling I et al	Diabetes, 1972. 21(7)	1
2	Hirata Y et al	Ann Intern Med, 1974. 81(2)		1
3	Kawazu S et al	Diabetologia, 1975. 11(3)	2
4	Ichihara K et al	Diabetes, 1977. 26(5)			1
5	Anderson J H Jr et al	Am J Med, 1978. 64(5)	1
6	Goldman J et al	J Clin Invest, 1979. 63(5)	4
7	Rovira A et al	Acta Paediatr Scand, 1982. 71(2)	1
8	Blackshear P et al	Ann Intern Med, 1983. 99(2)					1
9	Benson E A et al	Arch Intern Med, 1984. 144(12)		1				1
10	Benson E A et al	Am J Med, 1985. 78(5)						2
11	向大振等	中华内分泌代谢杂志（Chinese Journal of Endocrinology and Metabolism）, 1985. 1(2)		1
12	Masuda A et al	J Endocrinol Invest, 1986. 9(6)		1
13	Trenn G et al	Klin Wochenschr, 1986. 64(19)	1
14	IVO SKLENAR et al	Diabetes Care, 1987. 10							1
15	YOSHINORI OHTSUKA et al	Tohoku J. exp. Med, 1987. 151			1
16	Bertrand Canivetet al	Autoimrnunity, 1988. 1(4)								1
17	Yoshikawa H et al	Endocrinol Jpn, 1989. 36(1)		1
18	盛淑芳等	中原医刊（Central Plains Medical Journal）, 1989. 4		4
19	王德全等	山东医药（Shandong Medical Journal）, 1990. 30(1)		6
20	F Meschi et al	Eur J Pediatr, 1992. 151	1
21	G A SPINASet al	Lancet, 1992. 339	1
22	HENRYB BURCH et al	The American Journal of Medicine, 1992. 92					1
23	L Herranz et al	Horm Res, 1992. 37						1
24	YASUKO UCHIGATA et al	Journal of Clinical Endocrinology end Metabolism 1993. 77(1)	9	13	10						1	1
25	Lu C.C. et al	Zhonghua Yi Xue Za Zhi (Taipei), 1994. 54(5)		1
26	YOKO EGUCHI et al	Autoimmunity, 1994. 19									1
27	Mutsumi Hakamata et al	Internal Medicine, 1995. 34(5)		1
28	R.J. Schlemper et al	Netherlands Journal of Medicine, 1996. 48	1
29	王卫庆等	上海医学（Shanghai Medical Journal）, 1996. 19(3)		1
30	Adela Casesnoves et al	Original Article, 1998. 35	1
31	NICOLETTA DOZIO et al	Journal of Clinical Endocrinology and Metabolism, 1998. 83(2)	1
32	靳红等	中华内科杂志（Chinese Journal of Internal Medicine）, 1998. 37(7)		3
33	刘仕群等	急诊医学（Emergency Medicine）, 1998. 7(1)		1
34	Lidar M.R.et al	Diabetes Care, 1999. 22(3)											1
35	Okabe M I et al	Internal Medicine 1999. 38(6)		1
36	Virally M.L. et al	Diabetes Metab, 1999. 25(5)							1
37	Masami Murakamia M.M.et al	Horm Res, 2000. 54	1
38	胡蜀红等	内科急危重症杂志（Journal of Critical Care in Internal Medicine）, 2000. 6(2)		2
39	舒子正等	西南国防医药（Medical Journal of National Defending Forces in Southwest China）, 2000. 10(5).		2
40	Branca Cavaco Y.U.et al	European Journal of Endocrinology, 2001. 145	1											1
41	M.A. Konijnendijk et al ＊	The Netherlands Journal of Medicine, 2001. 58	1
42	Pollak P. T.et al	Ann Pharmacother, 2001. 35(11)													1
43	Vogeser M. et al	Clin Chem, 2001. 47(4)	1
44	杜建玲等	中华内科杂志（Chinese Journal of Internal Medicine）, 2001. 40(7).		1
45	林向阳等	临床检验杂志（Chinese Journal of Clinical Laboratory Science）, 2001. 19(5).		1
46	唐哲等	临床误诊误治（Clinical Misdiagnosis ＆ Mistherapy）, 2001. 14(4).		1
47	王连伟等	河南医科大学学报（Journal of Henan Medical University）, 2001. 36(1).		1
48	武革等	医师进修杂志（Journal of Postgraduates of Medicine）, 2001. 24(12).		1
49	苗芳等	山西医药杂志（Shanxi M ed J）, 2002. 31(5).		1
50	王雪君等	现代实用医学（Modern Practical Medicine）, 2002. 14(5).		1
51	董凤芹等	浙江临床医学（Zhejiang Clinical Medical Journal）, 2003. 5(9).		1
52	刘平等	现代诊断与治疗（Mod Diagn Treat）, 2003. 14(2).		1
53	孙毅宏等	现代中西医结合杂志（Modern Journal of Integrated Traditional Chinese and Western Medicine） 2003. 12(3).		1
54	田坚等	中国实用内科杂志（Chinese Journal of Practical Internal Medicine）, 2003. 23(6).														1
55	王钊等	现代中医药（Modern Traditional Chinese Medicine）, 2003. 2.		3
56	张孝永等	江西医学检验（Jiangxi Journal of Medical Laboratory Sciences）, 2003. 21(3).		12
57	朱大菊等	临床内科杂志（J Clin Intern Med）, 2003. 20(4).															1
58	Myoung Sook Shim et al	Yonsei Medical Journal, 2004. 45(1)	1
59	Subhashini Yaturu M.et al ＊	Endocr Pract, 2004. 10(1)	1
60	Rodrigo Oliveira Moreira et al	Sao Paulo Med J, 2004. 122(4)	1
61	廖铁军等	中国现代医学杂志（China Journal of Modern Medicine）, 2004. 14(12).		1
62	张琳等	徐州医学院学报（Acta Academiae Medicinae Xuzhou）, 2004. 24(3).		1
63	刘海蔚等	临床内科杂志（J Clin Intern Med）, 2004. 21(5).		2
64	Ananda Basu et al	ENDOCRINE PRACTICE, 2005. 11(2).	6
65	Basu A. et al	Endocr Pract, 2005. 11(2): p. 97-103.															1
66	Johan S Masjhur et al	Acta Med Indones-Indones J Intern Med, 2005. 37(4).		1
67	Wen-Ya Ma et al	J Chin Med Assoc, 2005. 68(2).																1
68	黄天韬等	临床急诊杂志（Journal of Clinical Emergency）, 2005. 6(2).		1
69	阮昱等	中华内分泌代谢杂志（Chinese Journal of Endocrinology and Metabolism）, 2005. 21(2).		1
70	张尽红等	现代中西医结合杂志（Modern Journal of Integrated Traditional Chinese and Western Medicine）, 2005. 14(16).		1
71	Bortolotti D. et al ＊	Diabetes & Metabolism, 2006. 32(6)	1
72	N Miyamura et al	Diabetic Medicine, 2006. 23	1
73	Yuichiro Takeuchi et al	Internal Medicine, 2006. 46																	1
74	曾华等	福建医药杂志（Fujian Medical Journal ）, 2006. 28(4).		1
75	刘忠等	实用糖尿病杂志（Journal Of Practical Diabetology）, 2006. 3(3).															1
76	马兴兰等	临床荟萃（Clinical Focus）, 2006. 21(20).																		1
77	夏维波等	中华内科杂志（Chinese Journal of Internal Medicine）, 2006. 45(1).		1
78	周红等	中国综合临床（Clinical Medicine Of China ）, 2006. 22(11）		1
79	Furukawa N et al	Diabetes Res Clin Pract, 2007. 75(3)																	1
80	T. Kato et al	Diabetic Medicine, 2007. 24	1
81	Teck-Kim Khoo et al	ENDOCRINE PRACTICE, 2007. 13(4).	1
82	Yoshihiko Ishida et al	Diabetes Care, 2007. 30(9).																	1
83	范洪等	医学临床研究（Journal of Clinical Research）, 2007. 24(1).		1
84	黄雯等	临床内科杂志（J Clin Intern Med）, 2007. 24(3).			1							1
85	李孟秦等	川北医学院学报（Journal of North Sichuan Medical College）, 2007. 22(6).		1
86	刘燚等	黑龙江医学（Heilongjiang Medical Journal）, 2007. 31(9).		1
87	徐婷等	现代中西医结合杂志（Modern Journal of Integrated Traditional Chinese and Western Medicine）, 2007. 16(27).		1
88	王彩玲等	中华内科杂志（Chinese Journal of Internal Medicine）, 2007. 46(9).			4
89	项旻等	浙江临床医学（Zhejiang Clinical Medical Journal）, 2007. 9(8).		1
90	白洁等	临床荟萃（Clinical Focus）, 2008. 23(1).		1
91	刘晓丽等	山东医药（Shandong Medical Journal）, 2008. 48(13).		1
92	Lupsa B.C.et al	Medicine (Baltimore), 2009. 88(3)	2
93	李财峰等	天津医药（Tianjin Medical Journal）, 2009. 37(5).				1
94	鲁扬等	中国全科医学（Chinese General Practice）, 2009. 12(4B).		1
95	杨慧慧等	中国实用神经疾病杂志（Chinese Journal of Practical Nervous Diseases）, 2009. 12(10).				1
96	梅寒风等	临床误诊误治（Clinical Misdiagnosis ＆ Mistherapy）, 2010. 23(8).		1
97	荣秀花等	中国医疗前沿（National Medical Frontiers of China）, 2010. 5(1).		1
98	王雯瑾等	CHKD博硕士学位论文全文数据库（CHKD full text database of doctoral dissertations）, 2010.		1
99	杨华等	医药导报（Herald of Medicine）, 2010. 29(11).			1
100	姚庆春等	临床医学（Clinical Medicine）, 2010. 30(11).		1
101	Bresciani E.et al	Diabetes Care, 2011. 34(9)																	1
102	Nasu T.et al ＊	Intern Med, 2011. 50(4)	1
103	Q. Zhang et al	J. Endocrinol, 2011. 34		1
104	吴丽莉等	中华糖尿病杂志（Chinese Journal of Diabetes）, 2017. 9(8).																	1
105	Uchigata Y et al	GeorgeS.Eisenbarth. 2011.	23	13	14			1	1		1	1									1	1	1
106	苏玛等	糖尿病天地·临床刊( Diabetes World), 2011. 5(8).							1
107	赵静等	江苏医药（Jiangsu Medical Journal）, 2011. 37(21).		1
108	杨晓平等	中华内分泌代谢杂志（Chinese Journal of Endocrinology and Metabolism）, 2011. 27(10).		1
109	Czajkowska J B et al	Journal of Medical Case Reports, 2012. 6(1).																																	9
110	Gomez Cruz M J et al	Pediatr Diabetes, 2012. 13(8)		1
111	Waldron-Lynch F et al	J Clin Endocrinol Metab, 2012. 97(12)																			1
112	Yeung C W et al	Br J Biomed Sci, 2012. 69(2)	1
113	马立萍等 ＊	心肺血管病杂志（Journal of Cardiovascular ＆ Pulmonary Diseases）, 2012. 31(6).	1
114	陈敏等	中华内分泌代谢杂志（Chinese Journal of Endocrinology and Metabolism）, 2012. 28(10).		6
115	沈俊芬等	实用临床医学（Practical Clinical Medicine）, 2012. 13(4).		2
116	余小汉等	临床医药实践（Proceeding of Clinical Medicine）, 2012. 21(11).				13
117	张艳玲等 ＊	中国社区医师（Chinese Community Doctors）, 2012. 25(14).	1
118	赵倩等	中国保健营养（China Health Care & Nutrition）, 2012. 11.		1
119	Alves C et al	J Pediatr Endocrinol Metab, 2013. 26(11-12)	1
120	Bae S M et al	Endocrinol Metab (Seoul), 2013. 28(4)																	1
121	Deguchi A et al	Intern Med, 2013. 52(3)																											1
122	Donegan D M et al	Mayo Clin Proc, 2013. 88(4)	1
123	Gopal K.et al	Indian J Endocrinol Metab, 2013. 17(6)																						1
124	Lee S H et al	Ann Pediatr Endocrinol Metab, 2013. 18(1)		1
125	Okazaki-Sakai S et al	Intern Med, 2013. 52(21)																							1
126	Roh E et al	Endocrinol Metab (Seoul), 2013. 28(1)		2
127	Trabucchi A et al	PLoS One, 2013. 8(12)	1
128	W.-C. Zhao et al	J. Endocrinol. Invest., 2013. 36		1
129	陈俏蓉等	中国医药指南（Guide of China Medicine）, 2013. 11(3).		1
130	丁立新等	临床合理用药（Chin J of Clinical Rational Drug Use）, 2013. 5(3B).		1
131	范永丽等	河北医学（HeBei Medicine）, 2013. 19(3).			1
132	刘智平等	中国实用医药（China Prac Med）, 2013. 8(24).		1
133	任文肖等	中国新药与临床杂志（Chin J New Drugs Clin Rem）, 2013. 32(6).						1
134	袁涛等	北京医学（Beijing Medical Journal）, 2013. 35(2).		1
135	张淑君等	中华糖尿病杂志（Chinese Journal of Diabetes）, 2014. 6(3).		1
136	Gullo D et al	Clin Endocrinol (Oxf), 2014. 81(2)																	6
137	Wong S L et al	J Gen Intern Med, 2014. 29(1)	1
138	艾智华等	第三军医大学学报（Journal of Third Military Medical University）, 2014. 36(7).		1
139	白杨等	临床误诊误治（Clinical Misdiagnosis ＆ Mistherapy）, 2014. 27(11).		1
140	杜振玲等	全科护理（Chinese General Practice Nursing）, 2014. 2(5).		1
141	李彩英等	护理实践与研究（Nursing Practice and Research）, 2014. 11(5).		1
142	吴静等	江苏医药（Jiangsu Medical Journal）, 2014. 40(4).															1
143	孙俊英等	中国医师杂志（Journal of Chinese Physician）, 2014. 16(2).		1
144	王艳等	中国社区医师（Chinese Community Doctors）, 2014. 30(18).			1
145	罗玮等	实用糖尿病杂志（Journal Of Practical Diabetology）, 2014. 10(5).		1
146	魏亚超等	中国执业药师（China Licensed Pharmacist）, 2014. 11(9).		1
147	于璐等	医药论坛杂志（Journal of Medical Forum）, 2014. 35(11).		2
148	余洋等	医药导报（Herald of Medicine）, 2014. 33(10).		1
149	张淑君等	中华糖尿病杂志（Chinese Journal of Diabetes）, 2014. 6(3).			1
150	Alejandra Lanas et al	Rev Med Chile, 2015. 143	2
151	Lechner K et al	Eur J Clin Nutr, 2015. 69(12)	1
152	Woo C.Y et al	Diabetes Metab J, 2015. 39(2)	5
153	方立曙等	浙江中西医结合杂志（Zhejiang Journal of Integrated Traditional Chinese and Western Medicine）, 2015. 25(12).		1
154	钱红霞等	中国糖尿病杂志（Chinese Journal of Diabetes）, 2015. 23(1).		1
155	张晴等	当代护士（Today Nurse）, 2015.		1
156	张晓梅等	中国糖尿病杂志（Chinese Journal of Diabetes）, 2015. 23(8).		1
157	朱敏等	中国糖尿病杂志（Chinese Journal of Diabetes）, 2015. 0(5).		1
158	谷良标等	CHKD博硕士学位论文全文数据库（CHKD full text database of doctoral dissertations）, 2016.		1
159	Jain N et al	Ther Adv Endocrinol Metab, 2016. 7(4): p. 178-81.		1
160	Kamei S et al	J Diabetes Investig, 2016. 7(6)																								1
161	宋俊丽等	中国药师（China Pharmacist）.2016,19(12)		1
162	Lamy PJ et al	Ann Biol Clin (Paris), 2016. 74(4)	1
163	Paudyal B et al	BMJ Case Rep, 2016. 2016.							2
164	Sahni P et al	Endocrinol Diabetes Metab Case Rep, 2016. 2016.																									1
165	Saxon D.R.et al ＊	J Clin Endocrinol Metab, 2016. 101(5)	1
166	Torimoto K.et al	Intern Med, 2016. 55(9)		2
167	Yamada E. et al	J Diabetes, 2016. 8(4)																										2
168	陈存仁等	山东医药（Shandong Medical Journal），2016. 56(30).		2
169	韩凤昭等	医药导报（Herald of Medicine）, 2016. 35(9).		1
170	赖小铮等	福建医科大学学报（Journal of Fujian Medical University）, 2016. 50(3).																	1
171	李影等	中国全科医学杂志（Chinese General Practice）, 2016. 15(5).		1
172	刘雯等	海南医学（Hainan Medical Journal）, 2016. 27(23).		1
173	刘阳熙等	药学服务与研究（Pharmaceutical Care and Research）, 2016. 16(6).																	1
174	果彭鹏等	中国实用内科杂志（Chinese Journal of Practical Internal Medicine）, 2016. 36(12).		1
175	孙晓方等	中华糖尿病杂志（Chinese Journal of Diabetes）, 2016. 8(1).								1
176	许巧红等	现代实用医学（Modern Practical Medicine）, 2016. 28(5).		1
177	Acıbucu F et al	Cumhur Med J. 2016. 38(1).																														1
178	宋珍珍	CHKD博硕士学位论文全文数据库（CHKD full text database of doctoral dissertations）, 2017.																										1
179	Koga M et al	Diabetol Int, 2017. 8(2)	3																										1
180	Rajpal A. et al	J Endocr Soc, 2017. 1(9)																										1
181	Zeng X.X. et al	Medicine (Baltimore), 2017. 96(51)		1
182	宁帆等	中国乡村医药(Chinese Journal of Rural Medicine and Pharmacy), 2017. 24(1).		1
183	鲁扬等	中华内分泌代谢杂志（Chinese Journal of Endocrinology and Metabolism）, 2017. 33(12).																		1
184	宋珍珍等	CHKD博硕士学位论文全文数据库（CHKD full text database of doctoral dissertations）, 2017.		1
185	许愉等	中国医院药学杂志(Chinese Journal of Hospital Pharmacy), 2017. 37(23).		1
186	Cappellani D. et al	Endocrinol Diabetes Metab Case Rep, 2018.																	1
187	Censi S. et al	Clin Chem Lab Med, 2018. 56(6)	1
188	Chen F. et al	Medicine (Baltimore), 2018. 97(51)		1
189	Church D. et al	J Clin Endocrinol Metab, 2018. 103(10)	6
190	Hunter A et al ＊	Ulster Med J, 2018. 87(1)	1
191	Izzo V. et al	SAGE Open Med Case Rep, 2018. 6																	1
192	Okuroglu N. et al	Endokrynologia Polska. 2020;71(2)																	1
193	Jendrzejewski J. et al	Clin Chem Lab Med, 2018. 56(6)																																		1
194	Kroemer T.M. et al ＊	Diabetes Care, 2018. 41(3)	1
195	Panikar V. et al	J Assoc Physicians India, 2018. 66(12)	1
196	Reis M.Z.R. et al	Arch Endocrinol Metab, 2018. 62(5)				1
197	Veltroni A. et al	Endocrinol Diabetes Metab Case Rep, 2018. 2018.																	1
198	白鸿超等	实用糖尿病杂志（Journal Of Practical Diabetology）, 2018. 14(5).																	1
199	邓玉凤等	重庆医学(Chongqing Medicine), 2018. 47(13).		1
200	胡嘉庆子等	医药导报（Herald of Medicine）, 2018. 37(11).																												1
201	胡靓等	CHKD博硕士学位论文全文数据库（CHKD full text database of doctoral dissertations）, 2018.																	2
202	黄娟娟等	中南药学(Central South Pharmacy), 2018. 16(3).		1
203	冷玉静等	医药导报（Herald of Medicine）, 2018. 37(4).																	1
204	穆攀伟等	中华诊断学电子杂志(Chinese Journal of Diagnostics(Electronic Edition)), 2018. 6(3).		1
205	韦俊芳等	中国全科医学（Chinese General Practice）, 2018. 21(4).		1	1	2				1
206	Alrashidi E. et al	Case Rep Endocrinol, 2019. 2019	1
207	Dos Santos T.J. et al	J Pediatr Endocrinol Metab, 2019. 32(4)	1
208	Jendi M. R. et al	Diabetes Metab Syndr, 2019. 13(3)	1
209	Yoshiro Kusano et al	J Rural Med, 2019. 14(1)																													1
210	Lin S. D.et al	AACE Clin Case Rep, 2019. 5(1)	1
211	Moffa Simona et al	Nutrition, 2019. 57																	2
212	Pant V. et al	Int Med Case Rep J, 2019. 12							1
213	Yuan T. et al	Clin Ther, 2019. 41(5)	7	3	1	2
214	陈楚晖等	临床与病理杂志（J Clin Pathol Res）, 2019. 39(4).		1
215	李明泽等	海南医学（Hainan Medical Journal）, 2019. 30(15).		2
216	孔艳华等	检验医学与临床（Medical Laboratory Science and Clinics）, 2019. 16(11).				1
217	张陆燕等	第十二次全国中西医结合内分泌代谢病学术大会暨糖尿病、甲状腺疾病高峰论坛（The 12th National Conference on Endocrine and Metabolic Diseases of Integrated Traditional Chinese and Western Medicine ）, 2019.		1
218	朱新新等	实用药物与临床（Practical Pharmacy And Clinical Ｒemedies）, 2019. 22(10).		2
219	Boro H. et al	Eur Endocrinol, 2020. 16(2)	2
220	Calder G.L. et al	J Clin Endocrinol Metab, 2020. 105(4).																										1
221	Cambria V et al	Endocrine, 2020. 67(3)																	1
222	Gullo D. et al	Hormones, 2020. 20(3)																	1
223	Han R. et al	Exp Ther Med, 2020. 20(5)		1
224	Jiang Y. et al	Endocr Metab Immune Disord Drug Targets, 2020. 20(8)																										1
225	Lameijer A. et al	J Clin Transl Endocrinol, 2020. 22	1
226	Maheshwari T M.et al	J Family Med Prim Care, 2020. 9(9)																	1
227	Patel M. et al ＃	Clin Endocrinol (Oxf), 2020. 92(5)	16	3		1			1	1							1	1	3									1									1
228	Ravindra S.et al	BMJ Case Rep, 2020. 13(12).	1
229	Yoshino H. et al	Clin Case Rep, 2020. 8(12)	1
230	Yoshino H. et al ＊	Clin Case Rep, 2020. 8(12)	1
231	Yukina M. et al	Endocrinol Diabetes Metab Case Rep, 2020. 2020.																	1
232	曾冰清等	中南药学（Central South Pharmacy）, 2020. 18(4)																	1											1	1
233	李丹等	延边大学医学学报（Editorial Board of Journal of Medicical Science Yanbian University）, 2020. 43(2)	1
234	卢亚男等	中国医学科学院学报（Acta Academiae Medicinae Sinicae ）, 2020. 42(5).																	2
235	马鸿伟等	中国糖尿病杂志（Chinese Journal of Diabetes）, 2020. 28(6).																	1
236	曾晋阳等	中华糖尿病杂志(Chinese Journal of Diabetes), 2020. 12(10).																						1
237	王祺等	中南药学（Central South Pharmacy）, 2020. 18(6).		1
238	杨彩彩等	解放军医学院学报（Academic Journal of Chinese Pla Medical School）, 2020. 41(6).		3		1						1							1									1
239	丁蕊等	上海医药（Shanghai Medical & Pharmaceutical Journal）, 2020. 41(19)	1
240	张星星等	山东大学学报 ( 医学版),（Journal Of ShanDong University (Health Sciences) 2020. 58(2).		1
241	Dharmaputra R.K. et al	Endocrinol Diabetes Metab Case Rep, 2021. 2021.																															1
242	Sheng X. et al	Endokrynol Pol, 2021. 72(1)																	1
243	Shin Y. et al ＊	Diabetes Metab, 2021. 47(1)	2
244	Zibridova K. et al	Acta Medica (Hradec Kralove), 2021. 64(1)																	1
245	宋凌云等	中华内科杂志（Chinese Journal of Internal Medicine），2021. 60(1)																																1
246	杨彩彩等	中华内科杂志（Chinese Journal of Internal Medicine）, 2021. 60(1)																										1
247	章开等	临床合理用药（Chin J of Clinical Ｒational Drug Use）, 2021. 14(2).																	1
248	赵文成等	国际内分泌代谢杂志（International Journal of Endocrinology and Metabolism ）, 2013. 33(1).		1
Totals			134	178	37	23	2	6	8	4	3	4	1	1	1	1	5	2	39	2	2	1	1	2	1	1	1	9	2	2	2	1	1	1	9	1	1
NS，not specified；＊，there may be a history of clopidogrel exposure in cases of unknown etiology；＃，the original text of some cases listed in this literature could not be found in PubMed
